# Supplementary material for: Genetic Diversity of Rhipicephalus (Boophilus) microplus for a Global Scenario: A Comprehensive Review
Source: Pathogens. 2024 Jun 18;13(6):516. doi: 10.3390/pathogens13060516 (PMC11206262; doi:10.3390/pathogens13060516)
Supplement: Supplementary file 1 [file pathogens-13-00516-s001.zip]

Archive with 3 entries (2 files):
- pathogens-3017578-supplementary/
- pathogens-3017578-supplementary/pathogens-3017578-figures.pdf
- pathogens-3017578-supplementary/pathogens-3017578-table.pdf
